# Supplementary material for: Blood–Brain Barrier Dysfunction, Edema Formation and Functional Recovery in Ischemic and Hemorrhagic Stroke: A Retrospective Study
Source: Neurol Int. 2025 Nov 1;17(11):177. doi: 10.3390/neurolint17110177 (PMC12655834; doi:10.3390/neurolint17110177)
Supplement: Supplementary file 1 [file neurolint-17-00177-s001.zip]

Archive with 1 entries (1 files):
- neurolint-3917462-supplementary.pdf
